# Supplementary material for: IL‐6 expression promoted by Poly(I:C) in cervical cancer cells regulates cytokine expression and recruitment of macrophages
Source: J Cell Mol Med. 2020 Jan 14;24(3):2284–93. doi: 10.1111/jcmm.14911 (PMC7011141; doi:10.1111/jcmm.14911)
Supplement: Supplementary file 1 [file JCMM-24-2284-s001.xlsx]

## Sheet: Sheet1
Gene name		Primer sequences
IL-1β	Forward	5'-TGATGGCTTATTACAGTGGCAATG-3'
	Reverse	5'-GTAGTGGTGGTCGGAGATTCG-3'
IL-2	Forward	5'-GCAACTCCTGTCTTGCATTG-3'
	Reverse	5'-AATGTGAGCATCCTGGTGAG-3'
IL-4	Forward	5'-CTGCAAATCGACACCTATTA-3'
	Reverse	5'-GATCGTCTTTAGCCTTTC-3'
IL-6	Forward	5'-GATCGTCTTTAGCCTTTC-3'
	Reverse	5'-GATCGTCTTTAGCCTTTC-3'
IL-8	Forward	5'-GATCGTCTTTAGCCTTTC-3'
	Reverse	5'-GATCGTCTTTAGCCTTTC-3'
IL-10	Forward	5'-CACTGCTCTGTTGCCTGGT-3'
	Reverse	5'-TCTGGGTCTTGGTTTTCAGC-3'
IL-12p40	Forward	5'-GGAAGCACGGCAGCAGAATA-3'
	Reverse	5'-AACTTGAGGGAGAAGTAGGAATGG-3'
IFN-γ	Forward	5'-TGTAGCGGATAATGGAACTCTTTT-3'
	Reverse	5'-AATTTGGCTCTGCATTATT-3'
MCP-1	Forward	5'-CTCAGCCAGATGCAATCAATGC-3'
	Reverse	5'-CCTCAAGTCTTGGAGTTTGGG-3'
TNF-α	Forward	5'-ATGAGCACTGAAAGCATGATCC-3'
	Reverse	5'-GAGGGCTGATTAGAGAGAGGTC-3'
GAPDH	Forward	5’-TCGGAGTCAACGGATTTGGTCGTA-3’
	Reverse	5’-CTTCCTGAGTACTGGTGTCAGGTA-3’
